# Supplementary material for: Reconstitution reveals how myosin-VI self-organises to generate a dynamic mechanism of membrane sculpting
Source: Nat Commun. 2019 Jul 24;10:3305. doi: 10.1038/s41467-019-11268-9 (PMC6656732; doi:10.1038/s41467-019-11268-9)
Supplement: Supplementary file 3 — Source data [file 41467_2019_11268_MOESM3_ESM.xlsx]

## Sheet: Fig.1
Source Data		Source Data
Fig. 1b		Fig. 1c
Distance dx		Velocity
nm		nm/s
3.16827		13
3.03665		32
4.2582		72
3.90535		72
4.48198		82
4.44028		85
2.95646		87
4.0897		89
4.30692		90
5.36694		92
3.23341		94
4.42951		100
4.04787		102
5.57383		108
3.97172		113
3.83819		114
3.26253		122
4.49632		122
3.22686		122
3.06378		126
3.41351		126
3.58884		134
2.86605		134
4.4714		143
2.94497		144
2.82697		146
3.65227		146
3.93847		149
3.10029		149
3.74815		150
3.05501		152
3.98772		152
4.54941		155
4.3794		155
3.92191		156
4.26151		161
4.06408		161
3.94808		162
4.58096		163
3.1195		165
4.02371		165
3.5175		165
3.05191		165
3.34798		167
3.30968		170
3.58112		171
4.19822		172
		172
		177
		179
		179
		179
		181
		181
		190
		190
		190
		190
		190
		190
		192
		194
		197
		197
		197
		197
		198
		198
		198
		198
		200
		200
		200
		201
		201
		204
		204
		204
		204
		206
		209
		209
		209
		209
		210
		211
		211
		211
		213
		213
		213
		215
		215
		215
		215
		216
		216
		216
		216
		217
		219
		220
		221
		221
		221
		221
		221
		222
		222
		222
		224
		224
		224
		224
		224
		226
		226
		227
		227
		227
		227
		227
		227
		227
		227
		227
		227
		227
		228
		228
		228
		230
		233
		233
		233
		233
		233
		233
		233
		234
		234
		236
		236
		238
		240
		240
		240
		240
		240
		241
		241
		241
		241
		242
		242
		242
		243
		243
		243
		243
		244
		244
		245
		245
		247
		248
		250
		251
		251
		253
		253
		253
		254
		255
		255
		256
		256
		256
		256
		259
		259
		260
		260
		261
		262
		263
		263
		263
		264
		266
		266
		267
		267
		267
		267
		267
		267
		267
		267
		267
		268
		268
		268
		269
		269
		269
		270
		270
		270
		270
		270
		270
		272
		272
		272
		272
		274
		274
		275
		275
		277
		277
		277
		278
		278
		278
		278
		280
		280
		280
		280
		283
		283
		283
		283
		283
		283
		283
		283
		283
		284
		284
		284
		285
		285
		285
		285
		285
		286
		286
		286
		286
		286
		288
		291
		291
		291
		291
		291
		292
		292
		292
		292
		292
		293
		293
		294
		294
		294
		294
		294
		295
		295
		295
		297
		297
		298
		298
		298
		298
		298
		300
		300
		300
		300
		300
		300
		301
		301
		301
		301
		301
		301
		301
		302
		302
		302
		302
		303
		304
		304
		304
		304
		305
		305
		305
		305
		305
		305
		305
		305
		306
		307
		308
		308
		308
		308
		308
		309
		309
		310
		311
		312
		312
		312
		312
		312
		312
		313
		313
		313
		313
		313
		314
		316
		316
		316
		316
		316
		316
		318
		318
		319
		320
		321
		321
		321
		321
		321
		321
		322
		322
		322
		322
		322
		323
		323
		323
		323
		323
		323
		323
		323
		323
		326
		326
		326
		326
		326
		326
		326
		326
		326
		326
		326
		326
		326
		327
		327
		327
		328
		328
		329
		329
		330
		330
		330
		330
		330
		331
		331
		331
		332
		333
		333
		333
		334
		335
		335
		335
		336
		337
		338
		338
		338
		340
		340
		340
		340
		340
		340
		341
		341
		341
		341
		341
		341
		342
		342
		342
		342
		344
		344
		344
		345
		345
		345
		345
		346
		347
		348
		348
		349
		349
		349
		349
		349
		349
		350
		350
		350
		351
		352
		352
		352
		352
		352
		352
		352
		352
		353
		353
		354
		354
		354
		354
		354
		354
		355
		356
		358
		358
		358
		359
		359
		359
		360
		360
		360
		360
		361
		361
		361
		361
		361
		361
		361
		362
		362
		362
		362
		362
		364
		364
		364
		364
		364
		365
		367
		367
		367
		367
		368
		368
		368
		368
		369
		369
		369
		369
		369
		370
		370
		371
		372
		372
		372
		372
		374
		374
		374
		374
		374
		374
		375
		375
		376
		376
		376
		376
		376
		376
		376
		376
		376
		377
		377
		377
		377
		377
		377
		377
		377
		379
		379
		379
		379
		379
		381
		382
		382
		382
		385
		385
		385
		385
		385
		385
		386
		386
		386
		386
		387
		387
		388
		388
		388
		388
		388
		388
		389
		389
		389
		389
		389
		389
		389
		392
		392
		392
		393
		394
		394
		394
		394
		394
		395
		396
		396
		396
		396
		397
		397
		397
		397
		398
		398
		398
		399
		400
		400
		400
		400
		400
		400
		400
		400
		400
		401
		402
		403
		403
		404
		404
		404
		405
		405
		406
		406
		407
		408
		408
		408
		408
		409
		410
		410
		411
		412
		412
		412
		412
		412
		412
		412
		412
		413
		414
		414
		414
		414
		414
		414
		414
		414
		414
		414
		416
		416
		417
		418
		418
		418
		420
		420
		420
		420
		420
		420
		421
		422
		422
		422
		422
		422
		424
		424
		424
		424
		424
		424
		424
		424
		425
		425
		425
		425
		425
		426
		427
		427
		427
		427
		428
		428
		428
		429
		429
		430
		432
		433
		433
		433
		433
		433
		433
		434
		434
		434
		434
		435
		435
		437
		437
		437
		437
		437
		437
		437
		439
		439
		439
		439
		439
		440
		440
		440
		440
		440
		440
		440
		440
		441
		441
		442
		442
		443
		443
		443
		443
		443
		445
		446
		446
		447
		447
		447
		447
		448
		448
		448
		449
		449
		449
		449
		449
		450
		451
		451
		451
		453
		453
		453
		453
		453
		453
		453
		454
		454
		455
		456
		456
		456
		456
		456
		457
		459
		460
		460
		460
		460
		461
		462
		462
		462
		462
		462
		463
		464
		464
		465
		465
		466
		467
		467
		467
		468
		468
		468
		468
		469
		469
		471
		471
		472
		473
		473
		473
		473
		474
		475
		477
		477
		477
		479
		479
		480
		481
		481
		481
		481
		482
		482
		482
		482
		483
		483
		483
		483
		483
		483
		484
		484
		484
		485
		487
		487
		487
		487
		487
		487
		487
		488
		488
		488
		489
		490
		490
		492
		492
		494
		494
		494
		494
		495
		495
		495
		496
		496
		497
		500
		500
		500
		500
		500
		501
		501
		502
		502
		502
		502
		503
		503
		504
		506
		507
		507
		507
		508
		508
		509
		510
		510
		510
		511
		511
		511
		511
		513
		514
		515
		515
		519
		519
		519
		520
		522
		522
		522
		525
		525
		526
		526
		526
		527
		528
		528
		528
		528
		528
		528
		529
		535
		538
		539
		539
		539
		539
		539
		539
		540
		541
		543
		544
		544
		544
		544
		546
		546
		547
		549
		549
		550
		550
		552
		552
		553
		553
		555
		558
		560
		560
		560
		561
		562
		563
		563
		563
		564
		566
		569
		573
		573
		573
		576
		577
		577
		578
		578
		579
		581
		581
		581
		581
		582
		583
		585
		585
		588
		595
		597
		599
		600
		602
		603
		604
		604
		604
		605
		605
		606
		608
		612
		612
		613
		613
		615
		617
		621
		629
		632
		637
		637
		640
		640
		644
		644
		664
		665
		668
		672
		674
		675
		677
		681
		683
		691
		693
		710
		719
		720
		731
		747
		765
		805
		806

## Sheet: Fig. 2
	Source Data Fig. 2c
	50nM
	Time / min	5	10	15	20	25	30	35	40	45	50	55	60	65	70	75	80	85	90	95	100	105	110	115	120
	Perimeter / µm	0.590728	1.79641	2.61615	4.80707	8.29064	9.03622	9.57493	12.0707	13.6809	15.3212	16.3882	17.5559	19.1114	21.366	21.533	22.5069	24.4406	25.102	26.8286	25.8824	31.6953	33.6035	35.9682	33.8343
		1.55527	3.35041	5.95846	8.62811	9.10105	12.0296	14.1558	15.6525	18.4547	18.8796	19.6661	20.6083	21.9804	25.0145	26.3692	27.529	30.6924	30.3467	32.1545	36.8243	39.7507	37.0368	38.1647	37.004
		3.46278	6.39842	7.15304	9.77742	12.785	12.9044	16.0337	16.6397	17.6866	20.3909	22.5304	20.447	23.7269	23.6203	26.0628	28.7689	30.0381	33.174	30.6155	32.8054	36.2896	39.2491	40.2311	38.7545
		3.97749	5.85066	8.39575	10.9091	13.5725	15.838	17.264	17.5016	18.2388	20.8777	21.3989	23.1182	24.1374	26.4303	25.4504	30.8109	32.6471	33.8618	37.2828	36.1215	38.1315	39.0988	44.2281	45.4847
		6.7021	7.54882	8.99886	10.201	12.054	16.0496	15.8376	16.6773	18.6739	20.4314	22.9978	23.7558	23.3866	26.8471	28.7736	31.0774	29.3515	32.3095	34.4102	35.8656	38.0508	38.5829	41.3155	43.5084
		3.63727	6.12268	6.8238	8.3643	10.7159	12.4334	13.1835	15.1318	15.6599	16.312	17.8514	19.3628	20.1437	22.9313	23.8782	25.6165	25.5689	28.4621	32.9106	35.7808	35.3516	34.3662	36.549	37.952
		4.29444	8.01602	10.3188	12.4699	12.7391	15.9826	17.2756	17.1143	18.6426	20.2361	23.084	23.6668	24.6694	26.5925	30.1267	31.9639	34.6801	36.6279	39.9166	42.6726	44.4736	47.6786	46.724	47.969
		2.63958	4.71964	8.75986	10.5013	14.7359	14.8557	18.5866	18.6626	18.9513	22.0132	22.9854	23.6094	23.8102	26.4339	25.9135	29.3314	31.9587	33.8386	35.5578	34.7156	37.2045	35.7457
		4.13635	7.53945	8.85325	10.2506	11.458	13.4993	15.5623	15.6677	17.8591	18.5953	20.7431	22.7699	23.2653	25.9141	27.445	27.7576	29.9725	28.2518	30.1956	31.6383	34.0628	37.4988
		2.02898	3.88972	4.89953	6.48988	7.40027
		1.27082	3.82378	5.84994	7.06266	9.15483	8.26594	10.3269	11.9095	13.2362	14.7724	15.918	17.4776	18.9974	20.6619	22.2161	25.4999	25.9565	27.5876
		2.66141	4.99941	7.00334	9.09572	10.6152	11.5558	11.8685	14.3911	16.383	18.0115	17.5496	23.0125	23.2593	22.7082	23.5817	25.0125	28.7614	28.733
	Average Perimeter / µm	3.07977	5.33795	7.1359	9.04642	11.0519	12.9501	14.5154	15.5835	17.0425	18.7128	20.1012	21.3986	22.408	24.4109	25.5773	27.8068	29.4607	30.7541	33.3191	34.7007	37.2234	38.0956	40.4544	40.6438
	STDEV / µm	1.65807	1.91382	2.11831	2.12581	2.24848	2.67201	2.96241	2.12817	2.03735	2.38738	2.76855	2.42582	2.0503	2.24786	2.64419	2.93852	3.14445	3.45959	3.97107	4.51852	3.62952	4.11545	3.97832	5.09463
	50nM + Apyrase	(see Supplementary Fig. 1g)
	Time / min	15	30	45
	Perimeter / µm	6.81252	11.8739	14.5629
		6.47938	11.0716	14.9969
		7.29127	10.1179	16.1173
		8.45727	14.7363	21.134
		10.9103	17.231	26.6117
	Average Perimeter / µm	7.99015	13.0061	18.6846
	STDEV / µm	1.79605	2.92442	5.14823
	150nM
	Time / min	5	10	14	16	20	25	30	35	40	45	50	55	Column1
	Perimeter / µm	6.22076	14.7773	19.1323	21.3798	23.4156	26.3905	28.9344	33.5067	36.0518	37.7722	41.416	46.4239
		7.56529	17.0975	22.4605	25.2308	30.3466	35.7251	38.7519	52.3566	54.2219	62.4693	77.052	84.8059
		6.05025	15.1015	19.4736	21.2662	25.291	31.4255	39.6413	44.7677	53.9892	55.7749	58.6657	55.078
		7.99133	19.6246	23.4293	26.46	32.1809	36.7123	40.8311	42.3147	47.3769	54.8135	60.5151	78.9766
		6.43351	19.6819	21.7541	22.7419	29.4912	35.1084	38.4972	56.522	51.994	41.4586	46.4428
		7.6949	18.5392	25.0302	28.3474	30.0014	33.8896	46.0014	44.9605	57.7714	45.0923	52.4473
		6.78176	18.7288	23.3338	23.4546	31.0617	37.5613	40.1106	48.8569	46.6063	69.3316	78.4585
		8.29486	20.6823	24.2697	26.9804	32.5185	34.6913	35.8106	40.3733	38.9641	66.6848	67.866
		7.65338	18.6078	24.3951	28.5469	32.7238	33.9318	39.6895	52.4841	40.2306	61.4926
		7.01939	15.7365	19.907	25.2269	27.2261	31.6917	38.889	44.3446	57.2012
		6.63935	16.1185	21.1259	25.2671	25.8173	31.3089	39.8061	36.2944	51.1858
		7.75407	16.4373	18.2193	19.9113	26.8571	36.2043	43.8825	39.0983	54.8953
		8.50868	15.7477	22.3314	26.9941	30.3424	29.9905	35.2649	48.4637	46.8507
		10.4156	16.6579	20.3106	22.1069	24.7839	26.4571	32.082	40.135	48.8095
		8.81315	17.5627	23.686	26.7881	20.3348	23.4515	41.914	43.8308
		9.56809	14.1104	20.4256	22.1574	23.8082	26.0309	33.3685	49.2357
		10.1189	17.4294	17.3526	22.6471	26.4393	33.881	31.2965	39.9249
		10.0425	17.5112	21.6497	19.1281	25.5672	26.2379	41.6513	35.1973
		9.72762	12.79	19.2815	20.6049	24.7381	24.7611	42.7359
		10.6025	13.6807	18.6736	17.2501	9.61939	38.1482	31.1926
		12.2685	3.73638	15.6584	22.7833	25.9216	28.4528	47.8762
		13.6036	14.1423	19.6925	17.6055	26.1027	27.4765	36.53
		8.26915	15.1172	15.0802	19.1079		30.3857
		8.90594		17.2069	23.3334		27.4583
		10.1964		18.3226	24.4059		30.8483
		9.57666			19.7693		33.1519
		10.3914			20.1277
		7.62494			6.62675
		10.259			13.5362
		5.77767			18.492
		7.92525			21.2073
		9.62111
		9.2906
		9.86078
		9.7483
		13.0562
		8.02527
	Average Perimeter / µm	8.87288	16.0704	20.4881	21.9189	26.5722	31.2066	38.3981	44.0371	49.0106	54.9878	60.3579	66.3211
	STDEV / µm	1.82933	3.324	2.67915	4.44843	4.9009	4.17979	4.81954	6.19011	6.5637	10.6398	12.652	16.0012
	300nM
	Time / min	1	2	3	4	5	6	7	8	9
	Perimeter / µm	2.8749	7.5215	10.1525	12.1707	12.4191	13.8944	15.7587	16.3148	16.0218
		2.00554	7.90115	10.7011	13.9369	14.5277	15.2339	16.2003	17.1715	16.8053
		3.11557	9.50542	13.2938	14.8738	14.9396	19.4643	18.6227	19.6411	18.2332
		2.56541	6.9109	9.99091	12.3825	12.1453	12.983	13.3816	13.6883	15.4551
		3.17615	6.86806	9.51541	12.6525	13.6291	15.8698	15.207	15.5746	16.3581
		3.33762	7.05991	9.37722	12.3054	14.4329	14.0809	15.0548	15.7622	16.1524
		2.87249	7.93395	10.4604	12.8655	13.5107	17.4838	18.5388	19.499	19.0096
		3.95065	8.28999	10.9813	12.7683	14.8487	17.2055	17.9266	18.9221	18.7659
		4.01337	8.51142	11.1948	14.1765	14.5067	15.3129	17.3105	18.3108	17.9937
		2.48153	7.92538	12.6308	14.1901	14.4382	16.683	18.0168	21.944	18.6154
		2.61923	7.45442	9.78419	11.9596	13.4185	17.5618	19.9556	17.1021	17.4128
		2.69615	8.29017	11.5807	13.5876	16.9141	15.9737	17.0508	18.6676	20.0181
		3.50231	8.09348	11.5357	13.3723	14.8007	15.5051	17.8083	18.0432	16.4724
		3.46482	7.75583	11.65	14.7632	14.4851	17.0093	19.2613	19.9332	20.3883
		2.51319	7.36666	9.83346	13.4785	13.298	15.2006	15.1398	15.0162	15.0456
		3.08404	8.47621	10.5567	11.6813	12.7981	14.548	15.7316	15.6479	16.8418
		1.4979	7.03454	10.2521	11.0754	13.9876	14.4075	15.1155	15.5168	15.8047
		3.52722	9.28317	11.9667	13.8027	15.6654	16.688	18.7142	18.2143	19.6835
		2.8101	7.72676	9.92819	14.2853	14.5363	15.6939	16.2134	19.0633	20.2149
		2.92015	7.99052	10.3574	11.9181	14.2814	15.29	16.0432	16.2438	16.877
		1.71915	6.50815	9.07687	10.0905	13.5381	13.722	14.3357	15.6762
		3.16711	7.68075	10.4093	11.4586	16.8851	15.2394	16.2437	17.4303
		2.37161	6.6389	9.23437	11.2727	13.2354	13.6841	14.8696
		2.32862	8.02366	10.1229	12.6594	16.328	16.7946	15.8113
		1.72934	6.75994	9.94887	11.2572	12.544	12.978	13.0185
		2.05161	7.27255	9.3698	10.9024	13.9541	13.5357	13.9568
		2.11206	7.33419	11.7164	12.7863	13.3033	13.62
		3.39694	8.00538	9.89344	11.313	15.3822	15.5086
		2.23149	7.84686	10.2746	12.21	12.6368	14.6168
		1.54396	8.63199	9.25505	9.94741	14.2725	14.9492
		3.7407	7.69556	11.9685	14.0427	14.518	15.5547
		3.64276	9.00374	11.8342	15.4048	16.8825	16.5365
		3.07272	7.41502	11.066	14.017	15.6007	16.6402
		4.12892	8.33348	12.3638	14.0998	14.9656	17.3428
		3.38014	8.1372	11.5798	13.8043	14.7395	15.3425
		3.12219	8.0175	9.68156	12.9356	13.8004
		2.71102	6.8325	10.0558	11.4355	12.2002
		2.42462	7.12198	11.3784	12.2854	13.473
		3.05626	7.87899	10.5887	13.7216	14.1843
		2.36839	7.09707	10.1045	11.7684
		2.87022	7.72629	10.4426	12.1414
		2.92129	7.1126	9.76819	12.6049
		2.74415	7.13878	9.3769	11.5077
		3.46368	7.88288	10.3704	11.9282
		2.16086	7.0229	9.19782	12.2229
		3.50311	7.55591	10.1158	13.1991
		4.16868	7.82309	10.3484	12.0312
		3.71761	7.47852	10.6477	14.1798
		2.09331	5.94682	9.02329	10.3311
		1.78898	6.49537	8.89495	10.3513
		2.5557	6.71421	10.8737	10.1735
		2.96153	7.15203	9.6019
		2.72347	8.2247	10.0211
		2.33994	6.86811	10.7719
		3.81166	7.73921	10.1779
		2.84015	8.2719
		4.24092	8.74674
		3.45029	8.92194
		1.58065	6.16794
		2.43674	7.07445
		3.219	6.9909
		3.14643	7.38849
		4.68102	7.94574
		1.5459	6.91638
		2.48086	11.5255
		2.36176	7.52746
		2.14131	7.13798
		2.27594	7.03568
		1.9283	6.57068
		2.57753	6.90427
		2.67353	8.01007
		2.27319	6.15435
		1.15494	6.95502
	Average Perimeter / µm	2.79672	7.60633	10.46	12.5555	14.2571	15.4901	16.3572	17.4265	17.6085
	STDEV / µm	0.737809	0.865514	0.981575	1.34918	1.23801	1.47927	1.84232	1.98557	1.67403

## Sheet: Fig. 3
Source Data Fig. 3c
Flowers without Nanotriangles
10nM Myo6																	50nM Myo6											50nM Myo6 + Apyrase (see Supplementary Fig. 1h)							150nM Myo6
Flower diameter / nm	75	125	200	325	500	700	900	1100	1300								Flower diameter / nm	1250	1750	2250	2750	3250	3750	4250	4750	5250		Flower diameter / nm	1000	2500	3500	6000	7500		Flower diameter / nm	1250	1750	2250	2750	3250	3750	4250	4750	5250	5750	6250	6750	7250	7750
Hotspot distances dz / nm	91.2	89.6	152	232.8	320	688	296	576	792								Hotspot distances dz / nm	310	860	550	710	900	730	580	560	1080		Hotspot distances dz / nm	400	540	880	980	1060		Hotspot distances dz / nm	480	580	900	820	860	600	600	780	1160	840	1160	890	980	980
	73.6	97.6	124.8	212	360	272	584	328	672									340	680	610	480	640	800	650	520	710			490	730	880	1100	1200			510	580	830	770	660	660	680	730	1120	1000	840	1330	1340	1230
	68.8	96	96.8	176	390	424	400	656	632									490	710	770	670	830	830	990	840	620			560	640	900	940	670			650	600	1120	700	780	820	750	1000	1080	720	910	1100	770	830
	96	121.6	147.2	192	490	144	344	688	760									480	700	600	760	990	560	610	830	600			450	680	990	890	700			580	510	900	620	690	740	800	940	1060	1080	1090	730	1150	1220
	98.4	68.8	163.2	232		208	552	808	392									590	560	800	500	900	630	780	970	1030			440	750	1000	900	1090			600	520	530	670	770	650	1070	720	960	860	800	700	950	1190
	68.8	75.2	164.8	184		520	672	488	680									550	420	770	600	850	500	950	690	840			380	620	720	1200	1000			520	580	920	730	780	870	1050	830	1090	980	980	1130	1260	1340
	96.8	80	136	296		560	840	448	930										430	880	820	900	710	900	730	950			470	650	680	880	980				660	760	580	860	870	1200	810	1000	1270	1320	870	1180	1040
	86.4	82.4	141.6	104		208	776	680	570										400	800	840	840	830	810	660	1230			430	400	820	930	880				620	730	660	700	710	800	760	550	1100	990	1400	1060	990
	80	99.2	128.8	107.2		352	690	368	440										620	540	1100	710	1280	670	1020	720			550	740	720	910	830				600	760	780	760	840	900	110	800	830	860	1320	950	790
		118.4	106.4	264		328	540	248	840										520	690	840	780	1200	890	1000	1400				300	700	730	960				580	650	800	820	750	860	840	960	890	840	1200	1070	940
		108.8	119.2	277.6		440	580	640	510										520	710	800	790	1210	880	1060	720				620	1030	880	780				660	510	640	800	680	820	760	890	940	780	1030	880	1240
		140	97.6			360	640	320	420										300		910	670	800	890	880	1200				550	740	800	880				600		730	780	670	820	800	790	880	620	450	760	700
		126.4	132.8			472	790	464													870	430	980	1060	770	1020				580	820	880	1090				640			750	710	1000	910	1120	1120	830	1110	640	880
		118.4	200			600	630	408														420	810	1080	950	650				660	920	1020					800			650	990	830	1190	1140	810	840	960	650	970
		143.2	112			456	770	680														760	810	900	760	680				490	750	700									800	810	1040	850	720	850	440	1000	840
		110	200			336	560	304														850	540	950	700	720					790	890									840	780	710	990	880	890	1040	830	840
			134.4			408		672														810	1060	890	470	1070					880	1150									990	870	730	1200	770	1320	980	890	900
			115.2			580		704														900		1040	430	600						660									830	790	680	1190	950	740	690
			100.8			320		856																580	1320	500						950									500	690	850		1150	1250	860
			144			470		960																980	690	730															830		900			940
			184			520		496																700	730	590															760		890			900
			175.2					888																1100	720																760		860			1140
			144																					730	920																		1000
			104																					1040	820										Average hotspot distance dz / nm	556.667	609.286	782.727	708.333	761.429	766.818	848.421	819.13	997.222	936.316	949.545	959.474	962.353	995.294
			152.8																					1080	1010										STDEV / nm	64.0833	70.2155	179.449	76.0183	66.3159	117.934	145.421	197.505	170.218	152.104	188.616	273.587	200.921	186.317
			190																						1000
																									720
																									680
																									670
																									890
Average hotspot distance dz / nm	84.4444	104.725	141.062	207.055	390	412.667	604	576.364	636.5								Average hotspot distance dz / nm	460	560	701.818	761.538	776.111	840	869.2	800.333	840.952		Average hotspot distance dz / nm	463.333	596.667	836.471	915.263	932.308
STDEV / nm	12.0274	22.4439	31.1809	63.0508	72.5718	140.902	158.159	203.594	174.733								STDEV / nm	112.428	160.397	113.386	170.873	154.811	235.903	166.055	193.489	251.195		STDEV / nm	61.6441	126.02	110.167	139.816	160.008
Flowers with Nanotriangles
10nM Myo6																	50nM Myo6
Flower diameter / nm	150	350	650	950	1300												Flower diameter / nm	750	1250	1750	2250	2750	3250	3750	4250
Hotspot distances dz / nm	91.2	256	392	888	1088												Hotspot distances dz / nm	580	510	590	840	530	740	720	890
	51.2	320	552	632	432													620	380	380	780	600	670	800	910
	80	288	600	800	1232													650	560	490	870	510	800	860	1400
	91.2	208	728	584	1064													450	430	480	730	720	530	790	670
	145.6	376	552	1072	1272													530	520	500	620	630	580	590	620
	100	312	480	752	688													440	450	510	880	630	710	740	610
	129.6	368	512	568	800													560	610	590	900	630	780	550	1010
	164.8	280	624	848	1104													350	330	710	350	570	950	880	720
	114.4	352	640	840	520													480	370	560	580	840	750	560	790
	56.8	440		928	720													520	420	780	940	1040	520	980	1250
	120.8	330		856	960													430	320	580	660	540	740	1040	890
	83.2	310		912	528													280	600	510	570	790	610	540	700
	140			896	736													430	460	690	460	860	840	810	790
	120			984	1024													280	510	900	910	720	980	700	620
	130			920	680													460	370	660	950	770	740	700	690
				792	912													360	340	570	360	740	560	690	850
				528	904													530	540	460	500	810	1030	710	850
				416	672													320	830	610	440	600	700	750	750
				832	540													270	600	700	440	670	750	560
				416	880													380	590	940	880	670	920	630
				770	980													370	460	610	700	420	660	990
				690	940														630	510	810	580	760	880
				660	700														490	570	640	710	630	850
					1200														500	730	970	600	710	550
					660														440	630	960	590	660	530
					970														660	510	620	860	700	920
					770														550	680	590	510	780	700
																			590	570	440	750	980	990
Average hotspot distance dz / nm	107.92	320	564.444	764.522	850.963														630	840	680	1150		710
STDEV / nm	32.556	60.597	98.2333	175.785	229.591														580	700	490	1030
																			490	590	640	930
																			510	840	430	550
																			560	590	640	500
																			640			790
																			650			880
																						880
																	Average hotspot distance dz / nm	442.381	517.714	623.636	674.848	711.111	742.143	748.966	833.889
																	STDEV / nm	112.424	111.41	130.499	192.112	169.601	135.438	151.736	212.579

## Sheet: Suppl Fig1
Source Data
Suppl Fig. 1e
Time	GUV1	GUV2	GUV3	GUV4	GUV5
(s)	Intensity (au)	Intensity (au)	Intensity (au)	Intensity (au)	Intensity (au)
0	0.0454377	0.0749011	0.0305019	0.0505354	0.105436
2.1	0.0734082	0.117335	0.0228313	0.0694645	0.123775
4.2	0.0978735	0.136733	0.0470801	0.0937303	0.158664
6.3	0.143385	0.15676	0.0802625	0.111645	0.179106
8.4	0.205323	0.203647	0.10197	0.135309	0.198213
10.5	0.228738	0.215705	0.137532	0.172325	0.218958
12.6	0.279377	0.233588	0.137432	0.201602	0.260916
14.7	0.2915	0.243218	0.170718	0.215055	0.240994
16.8	0.305297	0.249897	0.207914	0.222177	0.278187
18.9	0.376019	0.250197	0.242244	0.239576	0.285266
21	0.363597	0.253699	0.250459	0.258773	0.363769
23.1	0.368072	0.289471	0.269634	0.288307	0.367881
25.2	0.401644	0.317115	0.293792	0.297308	0.363924
27.3	0.48834	0.330695	0.299475	0.33372	0.456836
29.4	0.498479	0.337564	0.308441	0.356767	0.46944
31.5	0.516869	0.370403	0.360124	0.346218	0.449035
33.6	0.574421	0.373983	0.335697	0.388589	0.481117
35.7	0.578569	0.365226	0.383123	0.393168	0.472516
37.8	0.578788	0.377154	0.4003	0.381478	0.52658
39.9	0.654076	0.382309	0.399197	0.436962	0.541955
42	0.614078	0.393681	0.426396	0.42313	0.542609
44.1	0.665988	0.393826	0.428984	0.410544	0.60788
46.2	0.588598	0.411657	0.430619	0.419543	0.631905
48.3	0.604777	0.393036	0.447952	0.456529	0.60565
50.4	0.63711	0.467623	0.458858	0.456029	0.610926
52.5	0.673638	0.426649	0.4611	0.455541	0.648243
54.6	0.678652	0.441556	0.474086	0.449219	0.676091
56.7	0.713891	0.466095	0.46996	0.466842	0.646584
58.8	0.70222	0.422718	0.532863	0.490684	0.691798
60.9	0.729612	0.421737	0.495766	0.468041	0.75477
63	0.713915	0.481718	0.546814	0.492348	0.671716
65.1	0.782022	0.523505	0.557062	0.518301	0.795525
67.2	0.861971	0.504561	0.447036	0.479024	0.783244
69.3	0.750431	0.510465	0.510038	0.495041	0.748123
71.4	0.787277	0.483324	0.531918	0.526706	0.755127
73.5	0.762851	0.492947	0.559803	0.557729	0.799359
75.6	0.76933	0.483696	0.527422	0.566271	0.797997
77.7	0.731195	0.506254	0.565978	0.549363	0.730835
79.8	0.756874	0.536983	0.607133	0.577177	0.765556
81.9	0.772673	0.55261	0.570001	0.564591	0.848663
84	0.834206	0.577316	0.574292	0.564376	0.764908
86.1	0.786725	0.562555	0.597888	0.551159	0.807023
88.2	0.814008	0.561958	0.593725	0.555182	0.866146
90.3	0.773169	0.533879	0.581471	0.54198	0.86289
92.4	0.802661	0.561079	0.635665	0.606472	0.82989
94.5	0.845683	0.567781	0.599823	0.61037	0.876014
96.6	0.818362	0.559056	0.610858	0.619937	0.828841
98.7	0.814575	0.628603	0.67159	0.626995	0.809535
100.8	0.871955	0.585406	0.625877	0.606677	0.91818
102.9	0.817543	0.570589	0.641631	0.601666	0.857788
105	0.893215	0.624928	0.648025	0.601495	0.944442
107.1	0.812946	0.650288	0.674734	0.627482	0.911434
109.2	0.848129	0.644278	0.725404	0.625129	0.9114
111.3	0.808732	0.601741	0.641874	0.668312	0.978939
113.4	0.812553	0.669228	0.682443	0.687644	0.883131
115.5	0.747415	0.704363	0.718365	0.656585	0.945003
117.6	0.844402	0.620879	0.666248	0.647715	0.89116
119.7	0.867766	0.673568	0.669553	0.679093	0.949902
121.8	0.801669	0.604114	0.700617	0.678165	1.00174
123.9	0.989195	0.616206	0.675647	0.625474	0.969036
126	0.902033	0.659027	0.669638	0.68681	0.925973
128.1	0.846767	0.686391	0.752346	0.719343	1.00427
130.2	0.913949	0.653789	0.743466	0.684664	0.990637
132.3	0.944577	0.678694	0.738333	0.69609	1.00014
134.4	0.903218	0.693257	0.707946	0.70314	0.990214
136.5	0.892679	0.658259	0.780784	0.724542	0.957824
138.6	0.934487	0.689988	0.727414	0.660963	0.986106
140.7	0.926545	0.714368	0.816792	0.641623	0.9694
142.8	0.888606	0.707988	0.805028	0.698538	1.04826
144.9	0.973185	0.691494	0.746785	0.711449	1.01087
147	0.941361	0.746309	0.700522	0.69229	0.984723
149.1	0.842745	0.698017	0.775205	0.745958	0.9858
151.2	0.979906	0.736687	0.772472	0.772834	1.02016
153.3	0.8545	0.703576	0.772693	0.723495	0.929579
155.4	0.876715	0.709666	0.72851	0.685577	0.994544
157.5	0.897755	0.709191	0.8087	0.831701	1.05466
159.6	0.963707	0.716665	0.813498	0.76345	1.02781
161.7	0.846061	0.706819	0.811784	0.754554	0.957168
163.8	0.918978	0.753078	0.779555	0.72633	0.936576
165.9	0.92437	0.698747	0.778276	0.734105	0.984496
168	0.812151	0.768888	0.765983	0.719269	0.979296
170.1	0.850671	0.778547	0.814261	0.752049	0.98114
172.2	1.01915	0.763195	0.822507	0.726	1.00638
174.3	0.940962	0.76561	0.738883	0.798661	1.08295
176.4	0.85179	0.828392	0.869842	0.769347	0.947645
178.5	0.982806	0.771633	0.768576	0.809216	1.02085
180.6	0.999467	0.783411	0.831679	0.719368	0.951488
182.7	0.977726	0.797737	0.793771	0.739019	1.07211
184.8	0.931301	0.842402	0.77409	0.764836	1.04716
186.9	1.04114	0.825876	0.756046	0.813573	1.11524
189	0.932102	0.796831	0.828879	0.744292	1.02463
191.1	1.0222	0.864436	0.924918	0.813724	0.939115
193.2	1.03531	0.757201	0.831744	0.823786	1.0437
195.3	1.08943	0.806841	0.872257	0.824607	1.01942
197.4	1.03707	0.776362	0.832721	0.894036	0.988852
199.5	0.882358	0.732972	0.851438	0.76647	0.964254
201.6	1.02337	0.86455	0.847101	0.917642	1.01887
203.7	1.05828	0.807244	0.831059	0.823103	1.10211
205.8	1.07066	0.816669	0.802749	0.874436	1.00807
207.9	0.954281	0.84635	0.905243	0.848386	1.00042
210	1.03995	0.894484	0.851742	0.837758	1.03922
212.1	1.00542	0.858076	0.830131	0.897619	1.11972
214.2	1.1469	0.929198	0.829999	0.817409	1.04699
216.3	1.02089	0.778611	0.887461	0.805844	1.00521
218.4	1.05702	0.800905	0.980333	0.870108	1.02
220.5	0.943872	0.800649	0.88973	0.835957	1.09
222.6	1.00982	0.806967	0.891108	0.790437	1.01706
224.7	0.96935	0.804029	0.849103	0.773813	1.00211
226.8	1.00492	0.761811	0.888295	0.881746	1.04232
228.9	1.03611	0.846409	0.786425	0.78998	0.984269
231	0.906288	1.009	0.854141	0.859567	0.910487
233.1	0.841525	0.871381	0.87704	0.823328	0.993678
235.2	0.971048	0.918404	0.889126	0.834637	1.05927
237.3	0.918472	0.8565	0.849799	0.854707	0.926354
239.4	0.871293	0.960018	0.878032	0.870522	1.05761
241.5	1.00183	0.893793	0.930196	0.861851	1.02739
243.6	1.04854	0.928686	0.868053	0.885395	1.0586
245.7	1.00551	0.916702	0.90128	0.797528	1.05936
247.8	1.00341	0.966987	0.884281	0.876495	1.04242
249.9	0.917094	0.917628	0.922801	0.854516	1.0496
252	1.00825	0.898387	0.81911	0.911964	0.989556
254.1	0.901549	0.927119	0.905674	0.914755	1.00057
256.2	0.95842	0.909466	0.937212	0.929737	1.10876
258.3	0.991187	0.839708	0.966969	0.804845	1.04059
260.4	1.03861	0.889464	0.897242	0.907186	1.07689
262.5	0.93702	0.955417	0.911773	0.844218	1.02326
264.6	1.12458	1.02287	0.86011	0.905725	1.06198
266.7	0.950983	0.862174	0.883101	0.883707	0.943498
268.8	0.975978	0.979008	0.91181	0.890759	1.01925
270.9	1.07282	0.832599	0.985435	0.90223	1.01841
273	1.07324	0.958193	0.869799	0.844241	0.990292
275.1	0.927722	0.858909	0.915828	0.973338	1.00363
277.2	0.922559	0.910389	0.945967	0.887967	1.06273
279.3	1.09886	0.922225	0.917322	0.875505	1.10123
281.4	1.09347	0.973569	0.891034	0.894547	1.06232
283.5	1.05418	0.929844	0.95456	0.947849	0.985781
285.6	0.984402	0.884648	0.859178	0.938801	1.0736
287.7	0.920556	0.920246	0.900708	0.879721	0.950411
289.8	0.937274	0.959917	0.921326	0.915174	0.983455
291.9	0.919443	0.955275	0.916166	0.926639	1.05456
294	1.05167	0.846318	0.914691	0.870264	1.06097
296.1	0.97864	0.897377	0.943316	0.962976	0.990111
298.2	1.06104	0.993046	0.982607	0.927011	1.07633
300.3	1.02678	1.01199	0.922505	0.977839	1.07685
302.4	0.82338	0.950771	0.893781	0.929984	0.983588
304.5	1.00618	0.997838	0.982704	0.901543	0.98224
306.6	1.05765	0.861779	1.06315	0.929588	1.04229
308.7	0.998223	0.95285	0.935402	0.940235	1.07488
310.8	0.923815	0.969116	0.923945	0.870716	1.01072
312.9	0.906282	1.05501	0.972283	0.981532	1.02349
315	0.934602	0.976164	0.951533	0.95143	0.985293
317.1	1.00326	0.955564	0.897744	0.956991	1.06339
319.2	0.822193	1.00299	1.02792	0.921269	1.00413
321.3	1.08708	1.00243	0.95036	0.915082	0.929555
323.4	0.993225	0.852613	1.00854	0.897124	1.06507
325.5	0.94242	1.08123	0.908678	0.898598	0.951892
327.6	0.989337	1.01207	0.976759	0.875221	1.0034
329.7	1.09836	0.919212	0.971543	0.917106	1.02132
331.8	1.09651	0.971342	0.933822	0.898741	1.0421
333.9	0.997159	0.9684	0.882898	1.00242	1.00639
336	0.793003	0.97336	0.984901	1.00472	1.01173
338.1	1.00945	0.887612	1.02783	0.966751	0.949675
340.2	1.12076	0.97633	0.887685	0.945261	0.945705
342.3	1.01403	1.04754	0.943024	0.914884	0.994872
344.4	1.06874	1.0867	1.0106	0.951173	1.13903
346.5	0.962776	0.953993	1.03548	0.938896	0.979522
348.6	1.00614	1.23478	0.893615	0.930858	1.02734
350.7	0.962744	1.05212	0.973805	0.933801	0.93755
352.8	1.06398	1.21418	0.928588	0.906817	1.0776
354.9	0.934796	1.12765	0.981324	0.925443	0.971906
357	0.97113	1.2145	0.933082	0.995459	1.0248
359.1	0.928174	1.14226	0.963258	0.922059	1.00324
361.2	0.844463	1.10586	0.972317	0.991555	0.953788
363.3	0.91151	1.17954	0.968777	0.912438	0.905776
365.4	0.872324	1.21096	0.947973	0.949636	0.938462
367.5	0.839285	1.10143	1.01159	0.994279	0.979019
369.6	0.999596	1.13852	0.899794	0.972184	1.00063
371.7	0.846004	1.07581	0.99514	0.981498	0.927867
373.8	1.01713	1.28067	1.01156	1.01115	0.992487
375.9	0.953933	1.02227	0.954986	0.95621	1.00027
378	0.955266	1.11462	0.984554	0.919975	1.01562
380.1	0.732074	0.948104	1.00489	0.926498	1.01931
382.2	1.02634	1.0837	1.00536	1.01615	1.05819
384.3	0.912737	1.11264	1.03313	0.901154	0.943269
386.4	0.9421	1.05061	0.982915	1.01661	0.887055
388.5	1.08685	1.05841	0.979533	0.935605	1.02353
390.6	1.03502	1.04829	0.925565	0.99904	0.9612
392.7	0.960964	1.15537	0.906695	0.95524	1.05363
394.8	0.905836	1.03715	0.920924	0.978526	0.977932
396.9	0.94273	1.06389	0.965294	0.935941	0.919328
399	0.987472	0.954833	1.00584	1.01442	1.02117
401.1	1.09186	1.00147	1.02294	0.985491	0.953276
403.2	1.09303	0.95695	1.00737	1.01521	1.0094
405.3	0.972138	1.08149	0.986606	0.899859	1.036
407.4	0.990063	1.07264	1.03795	0.971159	1.00053
409.5	0.952936	1.05735	1.01765	0.978254	0.991806
411.6	1.04239	1.06637	0.95209	0.986336	1.05614
413.7	1.02883	1.08704	1.00292	0.940076	1.06726
415.8	0.940948	1.07503	1.00055	0.959446	1.07503
417.9	0.885778	1.00042	0.984528	0.943314	0.987883
420	0.976586	1.03913	1.00263	0.921725	1.01354
422.1	1.15772	1.03006	0.894844	1.06416	0.934263
424.2	0.957971	1.06805	1.01314	1.05552	0.951322
426.3	1.11426	1.1127	1.0464	1.01528	1.05494

## Sheet: Suppl Fig3
Source Data
Suppl Fig. 3a
Mica						Bilayer on mica
Nanotriangles	1.2pM	0.3pM	0.07pM			Nanotriangles	1.2pM	0.3pM	0.07pM	0pM
Counts	151	42	23			counts	129	46	16	8
	144	43	21				140	61	28	6
	121	48	29				131	48	24	5
	161	46	22				130	64	18	7
	166	41	24				139	55	22	5
	138	52	15				113	57	20	8
	157	51	21				133	59	18	5
	152	49	23				152	62	14	8
			29				138	61	15	9
			22				125	50	22	6
			25						19	5
			20						21	7
			27						18	7
			20						17	6
Average count	148.75	46.5	22.9286			Average count	133	56.3	19.4286	6.57143
STDEV	14.3403	4.17475	3.77164			STDEV	10.3494	6.32543	3.75631	1.34246

## Sheet: Suppl Fig 6
Source Data
Suppl Fig. 6
	Time (min)	0	5	10	15	20	25	30	35	40	45	50	55	60	65	70	75	80	85	90	95	100	105	110	115
	Radius (mm)	0.0759945	0.225342	0.3091	0.53401	0.712588	0.951628	1.14461	1.27144	1.41988	1.57228	1.7206	1.80733	1.93389	2.06068	2.2449	2.37649	2.51765	2.68679	2.83758	2.98433	3.09558	3.22854	3.37479	3.46732
		0.174634	0.33282	0.587221	0.671574	0.919667	1.13009	1.30733	1.48274	1.67855	1.828	1.98814	2.06552	2.20001	2.32292	2.46847	2.60555	2.73562	2.86078	2.96229	3.0865	3.21384	3.354	3.50462	3.65532
		0.362767	0.69225	0.808893	0.956675	1.18163	1.45835	1.58471	1.73334	1.86945	2.02626	2.15437	2.24907	2.38926	2.50887	2.6245	2.74351	2.86489	2.98424	3.12474	3.2235	3.32458	3.4566	3.56822	3.64081
		0.279778	0.445173	0.809131	0.919687	1.05632	1.35248	1.53147	1.73324	1.87667	2.0027	2.12271	2.21519	2.32274	2.50837	2.55215	2.66283	2.75533	2.9135	3.02527	3.12052	3.24614	3.351
		0.378024	0.687396	0.905207	0.970967	1.17949	1.27289	1.51395	1.65453	1.76894	1.87673	2.02037	2.0787	2.22516	2.32724	2.44981	2.58125	2.67811	2.76191	2.84408	2.94933	3.08089	3.16847
		0.359415	0.594222	0.793565	0.978235	1.12835	1.28514	1.52941	1.72584	1.84077	2.03899	2.1745	2.24661	2.37234	2.50909	2.65609	2.77467	2.92629	3.05395	3.17801	3.31077	3.44464	3.57276	3.68397	3.75807
		0.316093	0.582436	0.805818	1.00707	1.08457	1.22065	1.42105	1.5677	1.69492	1.8177	1.95047	2.00813	2.16746	2.30211	2.42377	2.53764	2.65361	2.81714	2.89925	3.00926	3.17349	3.32577	3.45191	3.529
		0.424668	0.668615	0.860122	1.01575	1.13512	1.28182	1.49131	1.75898	1.97045	2.14735	2.21845	2.31522	2.54485	2.58984	2.77938	2.82387	2.93623	3.08332	3.24865	3.25423	3.28775	3.36633	3.44984	3.47677
		0.419278	0.83029	0.957069	0.99779	1.16705	1.32855	1.54243	1.73214	1.8594	1.98985	2.16477	2.25994	2.42739	2.62058	2.73212	2.87022	3.06725	3.17446	3.302	3.47884	3.62277	3.78443	3.89816	3.98002
		0.17127	0.439394	0.607461	0.788356	0.965709	1.03463	1.20083	1.35134	1.47824	1.62966	1.76133	1.88639	2.02962	2.16954	2.29579	2.41485	2.55863	2.63308
		0.33403	0.551648	0.713331	1.32379	1.46194	1.60037	1.75947	1.89757	1.99943	2.16792	2.27887	1.07738	1.15012	0.962255	2.42633	2.56053	2.69976	2.80493
		0.249021	0.477846	0.61246	0.723964	0.863325
	Average (mm)	0.295414	0.543953	0.730782	0.907323	1.07131	1.26514	1.45696	1.62808	1.76879	1.91795	2.05042	2.01904	2.16026	2.26195	2.51394	2.63195	2.76303	2.88855	3.04687	3.15748	3.27663	3.40088	3.56164	3.6439
	STDEV	0.108697	0.169307	0.177894	0.203987	0.19056	0.182686	0.178104	0.190139	0.186756	0.193978	0.182224	0.352691	0.379161	0.465483	0.171438	0.160322	0.168986	0.170789	0.17443	0.173986	0.172143	0.185404	0.1784	0.181873
